# Supplementary material for: The potential role of early life feeding patterns in shaping the infant fecal metabolome: implications for neurodevelopmental outcomes
Source: NPJ Metab Health Dis. Author manuscript; Available in PMC 2024 Jan 31. (PMC10828959; doi:10.1038/s44324-023-00001-2)
Supplement: SFile 1 [file NIHMS1960264-supplement-SFile_1.xlsx]

## Sheet: HILIC 1m LM Results
HILIC 1-month Linear Model Results
Name	mz	rtime	p-value (only BF)	p-value (>50% BF)	β (only BF)	β (>50% BF)	FDR p-value (only BF)	FDR p-value (>50% BF)	Feeding Association
CADAVERINE	96.0445	35.9	0.00122912	0.637222	-2.17989	-0.259682	0.0109982	0.874123	Formula
2,6-DIHYDROXYPYRIDINE	103.123	62	0.000496166	0.0112788	-0.929932	-0.645474	0.00645015	0.179207	Formula
PROLINE	108.081	49.1	0.000181436	0.190979	-2.25213	-0.691187	0.00259453	0.608892	Formula
NICOTINAMIDE(B3)	112.087	60	0.0050715	0.234189	-1.45827	-0.548216	0.0268602	0.608892	Formula
PIPECOLATE	115.05	50.1	0.00168526	0.924173	-2.10585	-0.0522966	0.0131306	0.97938	Formula
2-METHYLMALEATE/ITACONATE	116.034	80.8	0.00506143	0.130512	-2.84753	-1.35117	0.0268602	0.518425	Formula
N-ACETYLPUTRESCINE	116.071	55.6	0.00860432	0.642079	-1.56593	-0.264373	0.0384506	0.874123	Formula
ACETYLCHOLINE	126.103	90.3	0.00174462	0.199522	-1.38676	-0.517856	0.0131306	0.608892	Formula
SPERMIDINE	126.103	90.3	0.00174292	0.633634	-1.42082	-0.198368	0.0131306	0.874123	Formula
L-GLUTAMIC ACID/N-METHYL-D-ASPARTATE	126.103	90.3	4.5446e-06	0.0199704	-1.96149	-0.882588	9.28397e-05	0.259615	Formula
D-GLYCERIC ACID	130.086	75.8	1.0508e-09	0.00295865	-2.35233	-1.0029	7.51324e-08	0.104578	Formula
ALPHA-AMINOADIPATE/N-METHYL-L-GLUTAMATE	132.102	42.2	0.00856556	0.878759	-1.32738	-0.0709129	0.0384506	0.97938	Formula
SUCCINATE	133.06	77.4	0.00220461	0.00779237	-1.27919	-1.05228	0.015763	0.159187	Formula
PYRIDOXINE/NORADRENALINE	137.045	43.9	0.00108691	0.781129	-1.30489	-0.0960655	0.0109982	0.938667	Formula
GLYCERALDEHYDE 3-PHOSPHATE DIETHYL ACETAL	137.045	43.9	0.00424627	0.219453	-1.59701	-0.65136	0.0253007	0.608892	Formula
D-GLUCONO-1,5-LACTONE	139.05	37.9	3.51629e-06	0.0263647	-2.57746	-1.15959	8.38049e-05	0.27719	Formula
4-PYRIDOXATE	146.165	290.6	3.13257e-10	0.00892651	-2.8517	-0.984243	4.47958e-08	0.159561	Formula
CAFFEINE	148.06	72.2	0.00314802	0.00134518	1.63439	1.78854	0.0195725	0.0961805	Breastmilk
L-DOPA	149.023	36.5	1.27774e-06	0.146039	-2.29494	-0.631903	3.65433e-05	0.522089	Formula
METHYL ECGONINE	150.058	47.6	0.00118786	0.0954382	-1.22728	-0.582711	0.0109982	0.48891	Formula
D-GALACTOSE/ALPHA-D-GLUCOSE/ALLOSE/D-SORBITOL/D-TAGATOSE/MANNOSE/GALACTOSE	150.058	47.6	0.0103132	0.0271375	-1.41223	-1.15025	0.0446905	0.27719	Formula
L-KYNURENINE	153.055	41.2	1.74592e-08	0.000789888	2.12814	1.18072	8.32223e-07	0.0961805	Breastmilk
GLUCONIC ACID	162.998	51.3	0.00746603	0.0947529	-2.12679	-1.03338	0.0355881	0.48891	Formula
THYMIDINE	163.108	140.1	0.000153835	0.0341896	-1.86433	-0.957657	0.00244427	0.305569	Formula
PALMITOLEIC ACID	166.085	44.9	0.0114202	0.0966293	1.1207	0.702237	0.0469472	0.48891	Breastmilk
GAMMA-LINOLENIC ACID	168.102	69.1	0.00621384	0.00408629	-1.1611	-1.18063	0.0306407	0.104578	Formula
HEXADECANOL	174.054	53.6	0.00300932	0.469104	0.912865	0.211865	0.0195725	0.780022	Breastmilk
SPHINGOSINE	174.054	53.6	0.00308903	0.30758	0.882536	0.292547	0.0195725	0.666723	Breastmilk
CYTIDINE 2',3'-CYCLIC MONO-PHOS-PHATE	174.113	46.3	0.00547853	0.107128	-1.41195	-0.709652	0.0279797	0.48891	Formula
GUANOSINE 5'-MONOPHOSPHATE	176.066	47.4	0.00123057	0.00283846	-1.35252	-1.18049	0.0109982	0.104578	Formula
DESMOSTEROL	176.071	40	0.0114906	0.127221	-2.11086	-1.0122	0.0469472	0.518425	Formula
CHOLESTEROL	176.071	40	1.29447e-07	0.0043879	1.41826	0.707502	4.62772e-06	0.104578	Breastmilk
LYSOPC(16:0)	179.054	133.7	6.95011e-05	0.016207	2.77138	1.61596	0.00124233	0.23176	Breastmilk
LYSOPC(18:1)	180.087	69.9	0.00453596	0.0224231	1.62274	1.30031	0.0259457	0.267208	Breastmilk
LYSOPC(18:0)	180.101	46.9	0.00105016	0.109406	2.05607	0.983132	0.0109982	0.48891	Breastmilk

## Sheet: HILIC 6m LM Results
HILIC 6-month Linear Model Results
Name	mz	rtime	p-value (Majority Formula)	β (Majority Formula)	FDR p-value (Majority Formula)	Feeding Association
3-METHYLADENINE	130.05	60.4	0.000259206	-1.40237	0.00926663	Breastmilk
D-GLYCERIC ACID	130.086	75.8	0.000468494	1.37378	0.0133989	Formula
N-ALPHA-ACETYL-L-ASPARAGINE	137.107	37	0.00268691	-1.93082	0.042692	Breastmilk
D-(+)-GLUCOSAMINE/D-MANNOSAMINE	139.05	37.9	0.00110377	-1.41034	0.0225484	Breastmilk
4-PYRIDOXATE	146.165	290.6	1.79765e-05	1.4226	0.00128532	Formula
METHYLHIPPURATE	148.06	72.2	0.00105948	1.14297	0.0225484	Formula
L-KYNURENINE	153.055	41.2	0.000215887	-1.12883	0.00926663	Breastmilk
GUANOSINE 5'-MONOPHOSPHATE	176.066	47.4	0.00188651	1.23976	0.0337214	Formula
CHOLESTEROL	176.071	40	2.04622e-08	-1.13319	2.9261e-06	Breastmilk

## Sheet: C18 1m LM Results
C18 1-month Linear Model Results
Name	mz	rtime	p-value (Only BF)	p-value (>50% BF)	β (Only BF)	β ( >50% BF)	FDR p-value (Only BF)	FDR p-value (>50% BF)	Feeding Association
GLYCERATE	101.061	21.1	4.95617e-08	0.00397699	-2.65473	-1.18032	1.01106e-06	0.061569	Formula
GLUTARATE/ETHYLMALONIC ACID	117.019	15.4	0.007035	0.825144	-1.82934	0.135493	0.0377668	0.938285	Formula
(S)-MALATE/(R)-MALATE	118.051	17.9	0.0090678	0.0209959	0.814255	0.69957	0.0420416	0.164737	Breastmilk
HYPOXANTHINE	128.035	18.3	1.23928e-09	0.00214606	-3.7596	-1.41123	4.21354e-08	0.0543497	Formula
LYSINE	131.035	17.5	9.99167e-07	0.170421	-3.69973	-0.882531	1.45593e-05	0.48286	Formula
L-GLUTAMIC ACID/N-METHYL-D-ASPARTIC ACID	131.035	17.5	0.00132706	0.0282	-1.42107	-0.879127	0.00902403	0.201335	Formula
ARABINOSE/XYLOSE/RIBOSE	133.014	23.8	0.000727958	0.0321239	-1.29278	-0.719237	0.00530369	0.201335	Formula
3-SULFINO-L-ALANINE	145.014	12.3	0.00470355	0.393237	-1.32355	-0.379305	0.0266534	0.742781	Formula
LAURATE	154.062	20.1	2.22705e-12	0.000178722	-3.02086	-1.44244	2.27159e-10	0.00911481	Formula
DETHIOBIOTIN	160.061	20.4	0.00393764	0.0576551	-0.955651	-0.601078	0.0236259	0.280039	Formula
OMEGA-HYDROXYDODECANOIC ACID	163.061	17.9	4.04807e-08	0.00925642	-2.61606	-1.12036	1.01106e-06	0.0858323	Formula
N-ACETYL-D-GLUCOSAMINE	173.01	17.1	0.00199883	0.0396073	-1.53951	-0.989697	0.0127426	0.224441	Formula
MYRISTATE	173.01	17.1	2.69298e-07	0.000416119	-1.70561	-1.09903	4.57807e-06	0.0141481	Formula
MELATONIN	173.057	16.9	0.000592527	0.366714	2.13622	0.569209	0.00503648	0.71948	Breastmilk
PALMITOLEIC ACID	180.066	19.9	0.00861191	0.645922	1.22402	0.20592	0.0418293	0.846221	Breastmilk
PALMITATE	181.051	24	1.91536e-05	0.0335559	-1.09332	-0.510982	0.000217074	0.201335	Formula
HEPTADECANOATE	181.071	24.4	4.56521e-11	3.58953e-07	2.2557	1.62872	2.32825e-09	3.66132e-05	Breastmilk
EICOSAPENTAENOIC ACID	188.035	26.4	0.00858135	0.694452	1.49055	-0.218748	0.0418293	0.874571	Breastmilk
RAC-GLYCEROL 1-MYRISTATE	188.056	15.6	2.94409e-05	0.031827	-0.908655	-0.439812	0.000300297	0.201335	Formula
HOMOLINOLEIC ACID	193.035	12.9	0.000685489	0.0574858	1.19984	0.639904	0.00530369	0.280039	Breastmilk
EICOSADIENOIC ACID	195.051	17.3	5.28086e-06	0.00482894	2.11438	1.23278	6.7331e-05	0.061569	Breastmilk
FA22:5 N-3 OR N-5	203.083	20	0.000116173	0.0102442	1.99163	1.27344	0.00107724	0.0870755	Breastmilk

## Sheet: C18 6m LM Results
C18 6-month Linear Model Results
Name	mz	rtime	p-value (Majority Formula)	β (Majority Formula)	FDR p-value (Majority Formula)	Feeding Association
PYRUVATE	87.0087	13.5	0.00346775	-1.83041	0.027742	Breastmilk
5-OXO-D-PROLINE/5-OXO-L-PROLINE	116.072	20.2	0.00712673	-1.21199	0.0463237	Breastmilk
HYPOXANTHINE	128.035	18.3	0.000806005	1.77899	0.00931383	Formula
3-METHYGLUTARIC ACID/MONO-METHYL GLUTARATE	130.087	20.8	0.00469417	-1.34483	0.034871	Breastmilk
TRANS-CINNAMATE/CINNAMIC ACID	131.035	17.5	0.00557388	-0.690075	0.0386456	Breastmilk
ALPHA-AMINOADIPATE/N-METHYL-L-GLUTAMATE	145.05	27.6	7.48901e-06	-1.104	0.000155771	Breastmilk
6-DEOXY-L-GALACTOSE (FUCOSE)/L-RHAMNOSE	145.098	56.8	0.000281959	-2.89443	0.00366546	Breastmilk
METHYL VANILLATE/HOMOVANILLATE	149.028	16.8	9.21116e-05	-1.96668	0.0015966	Breastmilk
LAURATE	154.062	20.1	1.34475e-07	2.44927	1.39853e-05	Formula
D-SACCHARIC ACID/GALACTARATE	160.061	20.4	0.00151738	1.82928	0.0131506	Formula
MYRISTATE	173.01	17.1	3.04321e-06	1.67734	8.78517e-05	Formula
MELATONIN	173.057	16.9	0.0014515	-2.32249	0.0131506	Breastmilk
PALMITATE	181.051	24	6.5906e-07	1.54029	3.42711e-05	Formula
LINOLEATE	187.037	19.1	0.000953283	1.31536	0.00991414	Formula
PETROSELINIC ACID/ELAIDIC ACID	187.037	19.1	0.000120235	1.22166	0.00178634	Formula
RAC-GLYCEROL 1-MYRISTATE	188.056	15.6	3.37891e-06	1.15333	8.78517e-05	Formula
