# Supplementary material for: The potential role of early life feeding patterns in shaping the infant fecal metabolome: implications for neurodevelopmental outcomes
Source: NPJ Metab Health Dis. Author manuscript; Available in PMC 2024 Jan 31. (PMC10828959; doi:10.1038/s44324-023-00001-2)
Supplement: SFile 2 [file NIHMS1960264-supplement-SFile_2.xlsx]

## Sheet: HILIC 1m All Metabolite Results
HILIC 1-month Neurodevelopmental Results
Metabolite	β	p-value	FDR p-value	Feeding Association	Associated Bayley Measure
PHENETHYLAMINE	0.0690041	0.0444413	0.940463	Not Feeding Associated	Cognitive
3-METHOXYTYROSINE	0.226544	0.0277388	0.940463	Not Feeding Associated	Cognitive
CHOLESTEROL	0.129688	0.0396187	0.940463	Breastmilk	Cognitive
RAFFINOSE	0.0863132	0.00706423	0.940463	Not Feeding Associated	Cognitive
5-VALEROLACTONE	-0.0736478	0.0212037	0.606425	Not Feeding Associated	Motor
PHENETHYLAMINE	0.112366	0.017402	0.606425	Not Feeding Associated	Motor
1-METHYLNICOTINAMIDE	0.10183	0.0464742	0.757145	Not Feeding Associated	Motor
VALEROBETAINE	-0.0749698	0.0123519	0.606425	Not Feeding Associated	Motor
NICOTINE	-0.0886607	0.0381694	0.757145	Not Feeding Associated	Motor
BUFURALOL	-0.14271	0.0188623	0.606425	Not Feeding Associated	Motor
SPHINGANINE	0.122851	0.0479923	0.757145	Not Feeding Associated	Motor
2'-DEOXYGUANOSINE 5'-MONOPHOSPHATE/ADENOSINE 5'-MONOPHOSPHATE/ADENOSINE MONOPHOSPHATE	-0.0935271	0.0183885	0.606425	Not Feeding Associated	Motor
CADAVERINE	-0.0838338	0.0279648	0.609414	Formula	Language
PROLINE	-0.0977715	0.0408385	0.648878	Formula	Language
NICOTINE	-0.0980297	0.0332824	0.609414	Not Feeding Associated	Language
METHYLHIPPURATE	-0.150472	0.0340931	0.609414	Not Feeding Associated	Language
CAFFEINE	-0.114061	0.0295145	0.609414	Breastmilk	Language
METHYL ECGONINE	-0.154284	0.0270304	0.609414	Formula	Language
BUFURALOL	-0.180608	0.00538786	0.609414	Not Feeding Associated	Language
CHOLESTEROL	0.209022	0.021063	0.609414	Breastmilk	Language
LYSOPC(18:0)	0.112069	0.0185022	0.609414	Breastmilk	Language

## Sheet: HILIC 6m All Metabolite Results
HILIC 6-month Neurodevelopmental Results
Metabolite	β	p-value	FDR p-value	Feeding Association	Associated Bayley Measure
CHOLINE	0.0857874	0.0217898	0.433264	Not Feeding Associated	Cognitive
TYRAMINE/PHENYLETHANOLAMINE	0.0557852	0.0257374	0.433264	Not Feeding Associated	Cognitive
INDOLE-3-ACETALDEHYDE	0.0962096	0.0263779	0.433264	Not Feeding Associated	Cognitive
PYRIDOXAMINE	0.444387	0.0178565	0.433264	Not Feeding Associated	Cognitive
DETHIOBIOTIN	0.070107	0.0342487	0.489756	Not Feeding Associated	Cognitive
PROPIONYLCARNITINE	0.0906197	0.0102707	0.367178	Not Feeding Associated	Cognitive
PANTOTHENIC ACID (B5)	0.0660939	0.0100368	0.367178	Not Feeding Associated	Cognitive
PIRIMICARB	0.0806903	0.0100556	0.367178	Not Feeding Associated	Cognitive
LYSOPC(18:0)	0.0962615	0.00104454	0.149369	Not Feeding Associated	Cognitive
CER(D18:1/16:0)	-0.0852409	0.0272684	0.433264	Not Feeding Associated	Cognitive
L-CARNITINE	0.824321	0.0402081	0.802831	Not Feeding Associated	Motor
EPINEPHRINE/NORMETANEPHRINE	0.750195	0.0433166	0.802831	Not Feeding Associated	Motor
PROPIONYLCARNITINE	0.116918	0.0251084	0.802831	Not Feeding Associated	Motor
D-GLUCOSAMINE 6-SULFATE	0.0930363	0.0412343	0.802831	Not Feeding Associated	Motor
GAMMA-LINOLENIC ACID	-0.141867	0.0113483	0.802831	Not Feeding Associated	Motor
BENZYLAMINE	-0.309245	0.0488899	0.998173	Not Feeding Associated	Language
LYSOPC(18:0)	0.0885544	0.0454376	0.998173	Not Feeding Associated	Language

## Sheet: C18 1m All Metabolite Results
C18 1-month Neurodevelopmental Results
Metabolite	β	p-value	FDR p-value	Feeding Association	Associated Bayley Measure
URIDINE	-0.182463	0.0146782	0.957735	Not Feeding Associated	Cognitive
EICOSADIENOIC ACID	0.28166	0.0296566	0.957735	Breastmilk	Cognitive
GLYCERATE	-0.109226	0.013906	0.962751	Formula	Motor
GLUTARATE/ETHYLMALONIC ACID	-0.0740235	0.0428892	0.962751	Formula	Motor
ASCORBATE	-0.0808497	0.0252509	0.962751	Not Feeding Associated	Motor
L-GLUTAMINE	-0.238574	0.0402936	0.994345	Not Feeding Associated	Language
L-CYSTINE	-0.0891996	0.0358503	0.994345	Not Feeding Associated	Language

## Sheet: C18 6m All Metabolite Results
C18 6-month Neurodevelopmental Results
Metabolite	β	p-value	FDR p-value	Feeding Association	Associated Bayley Measure
L-GLUTAMINE	0.685314	0.00419425	0.436202	Not Feeding Associated	Cognitive
2-HYDROXY-4-(METHYLTHIO)BUTYRIC ACID	0.0761342	0.0474611	0.789139	Not Feeding Associated	Cognitive
NALPHA-ACETYL-L-LYSINE	0.768486	0.0108582	0.564628	Not Feeding Associated	Cognitive
D-MANNOSAMINE/D-(+)-GALACTOSAMINE	-0.0696082	0.0225636	0.768161	Not Feeding Associated	Cognitive
HOMOLINOLEIC ACID	0.455608	0.0295446	0.768161	Not Feeding Associated	Cognitive
BETA-ALANINE/SARCOSINE/D-ALANINE	1.0552	0.0291652	0.640637	Not Feeding Associated	Motor
L-GLUTAMINE	0.702015	0.0479806	0.712854	Not Feeding Associated	Motor
XANTHINE	0.09526	0.0170655	0.640637	Not Feeding Associated	Motor
MANDELIC ACID/2-HYDROXYPHENYLACETIC ACID/3-HYDROXYPHENYLACETATE	-0.150967	0.0369598	0.640637	Not Feeding Associated	Motor
MYRISTATE	-0.14251	0.0351141	0.640637	Formula	Motor
PALMITATE	-0.232362	0.0303698	0.640637	Formula	Motor
RAC-GLYCEROL 1-MYRISTATE	-0.191892	0.0204143	0.640637	Formula	Motor
PETROSELINIC ACID/ELAIDIC ACID	-0.115983	0.0472641	0.998395	Formula	Language
