# Supplementary material for: The potential role of early life feeding patterns in shaping the infant fecal metabolome: implications for neurodevelopmental outcomes
Source: NPJ Metab Health Dis. Author manuscript; Available in PMC 2024 Jan 31. (PMC10828959; doi:10.1038/s44324-023-00001-2)
Supplement: SFile 3 [file NIHMS1960264-supplement-SFile_3.xls]

## Sheet: HILIC 1m Feeding Bayleys Excl. 
HILIC 1-month Neurodevelopmental Results with Excluded Bayley's Scores
Metabolite	β	p-value	FDR p-value	Associated Bayley Measure
CHOLESTEROL	0.391028	0.0150297	0.526041	Cognitive
PROLINE	-0.5713	0.0298004	0.260754	Language
CAFFEINE	-0.564759	0.0208915	0.260754	Language
METHYL ECGONINE	-0.387561	0.0375502	0.262851	Language
CHOLESTEROL	0.239637	0.0227	0.260754	Language
LYSOPC(18:0)	0.626932	0.0206237	0.260754	Language

## Sheet: HILIC 6m Feeding Bayleys Excl. 
HILIC 6-month Neurodevelopmental Results with Excluded Bayley's Scores
Metabolite	β	p-value	FDR p-value	Associated Bayley Measure
N-ALPHA-ACETYL-L-ASPARAGINE	0.0542577	0.04271	0.38439	Cognitive

## Sheet: C18 1m Feeding Bayleys Excl. 
C18 1-month Neurodevelopmental Results with Excluded Bayley's Scores
Metabolite	β	p-value	FDR p-value	Associated Bayley Measure
None	None	None	None	None

## Sheet: C18 6m Feeding Bayleys Excl. 
C18 6-month Neurodevelopmental Results with Excluded Bayley's Scores
Metabolite	β	p-value	FDR p-value	Associated Bayley Measure
MYRISTATE	-0.139792	0.0411278	0.219348	Motor
PALMITATE	-0.228893	0.0346708	0.219348	Motor
RAC-GLYCEROL 1-MYRISTATE	-0.190884	0.022303	0.219348	Motor
